# Supplementary material for: catena-Poly[[diaqua­cobalt(II)]-bis­(μ-4-fluoro­benzoato-κ2 O:O′)]
Source: Acta Crystallogr Sect E Struct Rep Online. 2009 Apr 30;65(Pt 5):m587–8. doi: 10.1107/S1600536809014913 (PMC2977626; doi:10.1107/S1600536809014913)
Supplement: Supplementary file 2 [file e-65-0m587-Isup2.hkl]

# 
# h,k,l, Fc-squared, Fo-squared, sigma(Fo-squared) and status flag 
# 
data_I
_shelx_title ' D in P2(1)/c' 
_shelx_refln_list_code          4 
_shelx_F_calc_maximum      167.58 
_exptl_crystal_F_000       378.00 
_reflns_d_resolution_high  0.7709 
 
loop_ 
 _symmetry_equiv_pos_as_xyz 
 'x, y, z' 
 '-x, y+1/2, -z+1/2' 
 '-x, -y, -z' 
 'x, -y-1/2, z-1/2' 
 
_cell_length_a    14.8660 
_cell_length_b     6.6043 
_cell_length_c     7.3081 
_cell_angle_alpha  90.000 
_cell_angle_beta  100.940 
_cell_angle_gamma  90.000 
 
_shelx_F_squared_multiplier     1.000 
 
loop_ 
 _refln_index_h 
 _refln_index_k 
 _refln_index_l 
 _refln_F_squared_calc 
 _refln_F_squared_meas 
 _refln_F_squared_sigma 
 _refln_observed_status 
   3   0   0     3186.59     3196.54    118.20 o 
   4   0   0      705.05      726.85     12.94 o 
   5   0   0      325.46      340.24      9.64 o 
   6   0   0      243.51      304.43     13.18 o 
   7   0   0      911.70     1033.33     46.32 o 
   8   0   0     3807.96     4239.90    247.51 o 
   9   0   0      112.36      116.07      4.54 o 
  10   0   0     1054.31     1121.55     53.73 o 
  11   0   0      699.56      732.47     33.82 o 
  12   0   0      822.31      841.51     24.60 o 
  13   0   0      216.43      230.92      8.47 o 
  14   0   0      868.18      874.72     39.83 o 
  15   0   0      583.33      575.35     32.76 o 
  16   0   0      212.81      248.16     13.09 o 
  17   0   0      283.42      317.85     20.34 o 
  18   0   0      255.69      273.49     12.80 o 
   1   1   0     5870.01     6251.25     85.05 o 
   2   1   0      105.13       96.07      1.48 o 
   3   1   0      155.29      174.73      2.87 o 
   4   1   0      518.69      467.81      4.37 o 
   5   1   0       52.70       40.31      1.22 o 
   6   1   0      330.56      295.14      6.03 o 
   7   1   0      918.39      987.38     13.57 o 
   8   1   0      189.99      190.90      4.70 o 
   9   1   0      231.33      229.57      7.43 o 
  10   1   0        0.17        1.05      1.34 o 
  11   1   0      618.02      625.98     14.36 o 
  12   1   0        1.46        1.84      1.71 o 
  13   1   0       17.24       19.66      2.41 o 
  14   1   0       45.32       41.82      3.12 o 
  15   1   0       41.71       40.97      3.99 o 
  16   1   0       24.66       31.48      3.34 o 
  17   1   0        4.18        3.76      2.68 o 
  18   1   0        3.10        3.43      2.59 o 
   0   2   0      786.13      840.68      9.67 o 
   1   2   0     1091.21     1173.83     10.35 o 
   2   2   0      179.24      180.77      2.67 o 
   3   2   0     5347.25     5545.60     77.75 o 
   4   2   0     1662.64     1639.24     26.70 o 
   5   2   0     1084.98      962.88     14.21 o 
   6   2   0     1171.71     1129.95     23.15 o 
   7   2   0     1646.44     1727.61     26.38 o 
   8   2   0      971.89      948.97     11.17 o 
   9   2   0     1153.73     1154.68     14.32 o 
  10   2   0      166.27      157.90      3.90 o 
  11   2   0     2025.02     1985.59     29.80 o 
  12   2   0      983.55      970.62     14.12 o 
  13   2   0      149.20      149.28      5.19 o 
  14   2   0       91.15       94.92      4.72 o 
  15   2   0      148.36      156.93      6.42 o 
  16   2   0       86.66       90.43      4.79 o 
  17   2   0       68.11       66.93      4.53 o 
  18   2   0       26.50       21.51      3.75 o 
   1   3   0      627.56      255.96    225.88 o 
   2   3   0      322.69      341.13      7.18 o 
   3   3   0     1391.58     1564.24     15.45 o 
   4   3   0     2429.26     2780.47     34.42 o 
   5   3   0      711.73      734.86     12.42 o 
   6   3   0        0.45        0.78      1.07 o 
   7   3   0       40.71       43.67      2.18 o 
   8   3   0       90.34       92.65      2.36 o 
   9   3   0      109.81      114.47      3.44 o 
  10   3   0     1114.69     1138.96     15.55 o 
  11   3   0      166.12      168.04      4.53 o 
  12   3   0       42.72       52.33      3.39 o 
  13   3   0        2.71        2.44      1.93 o 
  14   3   0        0.17       -1.48      2.65 o 
  15   3   0        9.17        8.21      3.03 o 
  16   3   0        1.06        4.67      3.43 o 
  17   3   0        7.63        6.02      3.03 o 
   0   4   0      831.72      815.10     30.26 o 
   1   4   0     1502.92     1506.15     16.36 o 
   2   4   0      337.89      303.88      7.20 o 
   3   4   0      819.04      773.28     15.02 o 
   4   4   0      986.23      989.46     12.71 o 
   5   4   0     1416.55     1435.04     15.13 o 
   6   4   0      755.73      746.55     18.16 o 
   7   4   0      719.22      737.43     13.02 o 
   8   4   0      514.97      512.06     11.87 o 
   9   4   0     1053.82     1040.33     17.04 o 
  10   4   0       79.05       77.14      3.25 o 
  11   4   0       23.84       21.61      2.48 o 
  12   4   0      314.75      336.34      8.99 o 
  13   4   0      195.19      203.80      7.54 o 
  14   4   0      210.80      214.65      7.79 o 
  15   4   0      313.46      340.05     13.82 o 
  16   4   0      211.75      220.41      7.99 o 
   1   5   0       36.42       37.56      3.32 o 
   2   5   0      147.04      157.60      3.07 o 
   3   5   0       12.73       14.19      1.29 o 
   4   5   0        0.84        1.61      1.73 o 
   5   5   0        2.58        4.06      2.51 o 
   6   5   0       35.23       44.93      4.28 o 
   7   5   0       71.14       69.05      3.06 o 
   8   5   0        7.88        6.99      0.91 o 
   9   5   0        4.10        5.11      1.04 o 
  10   5   0       93.63       90.15      3.58 o 
  11   5   0        2.13        0.79      2.83 o 
  12   5   0        9.41       11.64      2.61 o 
  13   5   0        3.33        5.86      2.33 o 
  14   5   0        1.20        0.43      2.18 o 
  15   5   0        6.39        9.13      3.27 o 
   0   6   0       42.62       36.85      5.80 o 
   1   6   0        5.54       59.12     32.35 o 
   2   6   0      224.64      226.95      4.08 o 
   3   6   0      638.07      758.49    131.71 o 
   4   6   0      796.16      925.69     52.80 o 
   5   6   0     1079.22     1065.03     24.47 o 
   6   6   0      989.99      711.58    171.10 o 
   7   6   0      388.75      366.27     11.62 o 
   8   6   0      421.31      409.30      8.75 o 
   9   6   0      141.37      143.09      7.15 o 
  10   6   0      115.65      119.85      5.92 o 
  11   6   0      125.45      122.72      5.65 o 
  12   6   0      216.19      257.01      9.55 o 
  13   6   0       86.07       93.76     15.15 o 
   1   7   0       32.47       31.55      1.36 o 
   2   7   0       96.75       88.79      7.30 o 
   3   7   0       50.27       61.62      9.19 o 
   4   7   0       38.39       43.92      4.52 o 
   5   7   0        1.51        1.34      1.41 o 
   6   7   0       38.67       32.01      2.86 o 
   7   7   0        9.43        9.90      2.72 o 
   8   7   0        8.56        7.58      2.79 o 
   9   7   0        1.40       -0.25      1.92 o 
  10   7   0        3.98        4.60      2.24 o 
   2   8   0       98.11       92.88      9.00 o 
   4   8   0      110.61      114.62     13.70 o 
   5   8   0       88.19      147.14     21.19 o 
   6   8   0      162.14      160.98     10.02 o 
 -19   1   1       38.58       34.89      3.89 o 
 -18   1   1       25.57       26.10      4.09 o 
 -17   1   1       34.51       48.12      5.66 o 
 -16   1   1       31.82       34.53      3.20 o 
 -15   1   1      390.03      388.32      8.72 o 
 -14   1   1      111.45      106.96      5.05 o 
 -13   1   1      822.11      802.92     16.16 o 
 -12   1   1     1631.18     1610.56     22.77 o 
 -11   1   1     1350.93     1329.85     19.36 o 
 -10   1   1      879.16      838.78     14.33 o 
  -9   1   1     2022.01     1989.41     26.08 o 
  -8   1   1     1115.71     1088.60     16.94 o 
  -7   1   1      276.17      322.05     11.23 o 
  -6   1   1      278.33      299.81      6.91 o 
  -5   1   1      574.41      599.84      6.20 o 
  -4   1   1     1346.57     1289.33     12.50 o 
  -3   1   1     1981.28     1921.44     16.69 o 
  -2   1   1     1213.63     1216.94     11.08 o 
  -1   1   1     1810.78     1851.39     13.46 o 
   0   1   1     6261.12     6504.73     89.19 o 
   1   1   1     1039.46     1043.78     12.04 o 
   2   1   1     2617.25     2531.58     43.60 o 
   3   1   1     1032.21     1041.03     31.18 o 
   4   1   1     2866.85     2776.47     52.80 o 
   5   1   1     2387.66     2396.54     37.26 o 
   6   1   1     3704.99     3716.69     85.79 o 
   7   1   1      776.52      751.20     16.75 o 
   8   1   1     2148.16     2161.91     47.82 o 
   9   1   1      866.35      819.19     21.21 o 
  10   1   1      497.57      495.95     15.14 o 
  11   1   1        3.35       43.25      3.69 o 
  12   1   1      503.92      497.41     11.10 o 
  13   1   1       31.41       36.96      3.06 o 
  14   1   1      189.83      201.51      7.35 o 
  15   1   1      256.48      260.42      7.77 o 
  16   1   1      333.11      343.55      8.05 o 
  17   1   1      323.48      359.65     10.10 o 
  18   1   1      237.64      238.88     12.03 o 
 -18   2   1        0.36        1.73      2.70 o 
 -17   2   1        2.09        2.70      2.21 o 
 -16   2   1       53.13       47.45      3.86 o 
 -15   2   1       33.32       38.61      3.46 o 
 -14   2   1       29.02       35.18      3.44 o 
 -13   2   1      299.36      308.97      6.71 o 
 -12   2   1      266.07      260.34      6.52 o 
 -11   2   1        5.28        4.65      1.64 o 
 -10   2   1      285.68      284.80      4.98 o 
  -9   2   1      137.91      131.93      2.81 o 
  -8   2   1      819.89      809.53     12.08 o 
  -7   2   1       23.37       38.85      2.74 o 
  -6   2   1       17.15       23.14      3.82 o 
  -5   2   1     1686.12     1732.40     20.64 o 
  -4   2   1       21.16       22.52      1.08 o 
  -3   2   1     2387.41     2436.99     30.09 o 
  -2   2   1      189.33      208.32      6.05 o 
  -1   2   1      505.69      511.25      4.23 o 
   0   2   1      422.90      417.78      4.36 o 
   1   2   1      507.22      509.13      3.64 o 
   2   2   1     1288.92     1363.70     11.72 o 
   3   2   1        1.60        1.25      0.71 o 
   4   2   1        5.29       45.15     11.43 o 
   5   2   1        5.10        7.57      1.05 o 
   6   2   1      132.44      134.33      3.06 o 
   7   2   1       22.24       40.37      1.79 o 
   8   2   1      142.43      148.77      3.66 o 
   9   2   1       25.89       28.06      2.57 o 
  10   2   1      357.33      342.05      9.63 o 
  11   2   1        4.40        4.63      1.88 o 
  12   2   1      147.89      159.41      5.67 o 
  13   2   1        0.24        0.30      1.72 o 
  14   2   1      148.37      147.35      6.39 o 
  15   2   1       40.65       50.50      3.66 o 
  16   2   1       28.12       27.41      4.28 o 
  17   2   1        4.94        1.86      2.32 o 
 -18   3   1       83.41       73.17     12.31 o 
 -17   3   1      123.01      126.55      6.97 o 
 -16   3   1      272.06      292.01     12.02 o 
 -15   3   1      191.80      195.52      6.56 o 
 -14   3   1      514.24      524.02     13.01 o 
 -13   3   1        9.11       10.62      2.70 o 
 -12   3   1      514.76      526.05      9.28 o 
 -11   3   1      841.14      839.07     12.38 o 
 -10   3   1      121.53      133.43      3.67 o 
  -9   3   1      378.26      401.56     10.41 o 
  -8   3   1      497.64      494.21      6.24 o 
  -7   3   1      621.11      639.51      7.33 o 
  -6   3   1     1315.27     1380.14     16.29 o 
  -5   3   1      240.55      207.10      5.72 o 
  -4   3   1     1195.67     1192.56     54.51 o 
  -3   3   1     3366.98     3402.66     42.75 o 
  -2   3   1      868.19      861.95     25.14 o 
  -1   3   1     2330.81      571.85    951.37 o 
   0   3   1     3027.11     3028.20     34.46 o 
   1   3   1     2517.81     2424.43     26.47 o 
   2   3   1      319.52      381.60      4.27 o 
   3   3   1     4327.08     4392.35     57.55 o 
   4   3   1      664.97      662.10      6.13 o 
   5   3   1      864.21      782.85     12.94 o 
   6   3   1      291.90      310.27      4.79 o 
   7   3   1      471.95      459.20      6.01 o 
   8   3   1      644.02      614.42     10.27 o 
   9   3   1      576.28      574.39     11.71 o 
  10   3   1       20.67       33.93      8.98 o 
  11   3   1     1526.32     1517.18     34.19 o 
  12   3   1      292.16      293.89      6.00 o 
  13   3   1      409.59      427.98     14.55 o 
  14   3   1      227.78      223.73      9.68 o 
  15   3   1      245.80      250.77     11.20 o 
  16   3   1      201.78      204.24      8.14 o 
  17   3   1      152.16      176.36      7.20 o 
 -17   4   1        5.65        3.19      3.74 o 
 -16   4   1        7.82        8.53      3.42 o 
 -15   4   1        6.70        3.62      2.35 o 
 -14   4   1       46.97       49.81      3.88 o 
 -13   4   1       31.00       26.98      3.46 o 
 -12   4   1      274.97      272.74      6.44 o 
 -11   4   1       30.28       38.87      3.15 o 
 -10   4   1       22.80       38.36      3.19 o 
  -9   4   1      104.41      102.46      3.78 o 
  -8   4   1       41.92       45.11      2.29 o 
  -7   4   1      103.14      100.12      1.86 o 
  -6   4   1       56.19       59.57      3.89 o 
  -5   4   1       97.46       94.18      5.75 o 
  -4   4   1       69.73       93.70      2.16 o 
  -3   4   1       21.24       29.72      2.96 o 
  -2   4   1       93.68       88.26      1.96 o 
  -1   4   1      174.01      172.50      2.74 o 
   0   4   1       20.85       20.98      1.77 o 
   1   4   1        0.18        2.01      0.50 o 
   2   4   1      254.42      274.77      3.38 o 
   3   4   1      112.20      125.60      2.29 o 
   4   4   1       61.71       55.22      1.81 o 
   5   4   1       28.31       26.01      1.00 o 
   6   4   1       61.08       52.63      2.59 o 
   7   4   1       20.84       20.74      2.01 o 
   8   4   1       30.95       29.15      2.12 o 
   9   4   1      445.52      449.48      8.00 o 
  10   4   1        2.01        2.74      1.74 o 
  11   4   1        0.23        2.24      1.58 o 
  12   4   1        3.16        3.36      2.02 o 
  13   4   1        6.57        4.41      2.99 o 
  14   4   1        3.38        2.25      2.22 o 
  15   4   1       78.53       93.50      5.21 o 
  16   4   1       28.40       25.52      4.09 o 
 -15   5   1      148.08      155.41      6.73 o 
 -14   5   1      117.27      123.21      6.46 o 
 -13   5   1       18.30       16.28      1.73 o 
 -12   5   1       34.20       39.30      7.67 o 
 -11   5   1       53.23       58.88      7.68 o 
 -10   5   1       77.09       84.19      6.27 o 
  -9   5   1      376.51      320.33     19.33 o 
  -8   5   1     1305.13     1235.91     20.55 o 
  -7   5   1     1190.02     1156.83     17.18 o 
  -6   5   1     1318.75     1311.41     17.28 o 
  -5   5   1     1025.41      984.94     15.07 o 
  -4   5   1     1052.37     1048.65     17.29 o 
  -3   5   1      992.35      985.70     14.41 o 
  -2   5   1        2.61        2.71      5.28 o 
  -1   5   1        8.28       44.01      6.82 o 
   0   5   1     1134.61      645.98    457.83 o 
   1   5   1      277.80      154.14     88.05 o 
   2   5   1      211.04      253.51      7.84 o 
   3   5   1      573.15      635.54     21.25 o 
   4   5   1      652.68      661.28     20.82 o 
   5   5   1      691.46      648.56     15.25 o 
   6   5   1      261.09      292.72     10.12 o 
   7   5   1      208.53      212.84     15.44 o 
   8   5   1      673.11      627.05     17.02 o 
   9   5   1      514.11      464.25     10.91 o 
  10   5   1      463.34      438.48      6.98 o 
  11   5   1      594.46      604.06     11.98 o 
  12   5   1      418.52      411.54     14.89 o 
  13   5   1       89.01       91.80      5.66 o 
  14   5   1      194.47      218.19      7.35 o 
 -13   6   1       47.62       61.60      6.45 o 
 -12   6   1        4.55        2.80      2.49 o 
 -11   6   1       11.47       11.15      2.39 o 
 -10   6   1        9.59       11.08      2.20 o 
  -9   6   1       46.26       39.47      2.93 o 
  -8   6   1       11.97       12.21      2.46 o 
  -7   6   1       18.26       15.10      1.86 o 
  -6   6   1        3.56        4.58      1.68 o 
  -5   6   1       18.76       17.52      2.66 o 
  -4   6   1       47.48       44.10      2.66 o 
  -3   6   1       29.65       31.34      2.39 o 
  -2   6   1       19.19       23.28      2.32 o 
  -1   6   1      319.03      312.98      5.37 o 
   0   6   1       46.77       81.59     29.73 o 
   1   6   1      147.15      140.87      5.95 o 
   2   6   1       21.03       28.13      2.15 o 
   3   6   1       11.00        3.53      4.47 o 
   4   6   1       21.94       21.82      2.59 o 
   5   6   1      126.03      118.35      4.93 o 
   6   6   1       78.21       73.57      4.17 o 
   7   6   1       46.81       34.60      4.37 o 
   8   6   1       18.23       11.54      2.70 o 
   9   6   1        6.45        8.23      3.16 o 
  10   6   1       68.82       67.73      4.80 o 
  11   6   1       18.08       19.12      3.83 o 
  12   6   1        2.57        4.86      3.11 o 
 -11   7   1       92.35      100.03      5.65 o 
 -10   7   1       50.23       45.91      3.48 o 
  -9   7   1       73.25       61.89      4.48 o 
  -8   7   1       55.23       59.16      3.71 o 
  -7   7   1      161.31      176.63      6.98 o 
  -6   7   1      270.55      269.14     11.21 o 
  -5   7   1      210.49      209.23      9.11 o 
  -4   7   1      274.38      258.62      6.67 o 
  -3   7   1      419.84      400.47      9.09 o 
  -2   7   1      566.76      567.80     61.18 o 
  -1   7   1      509.13      482.27     25.86 o 
   0   7   1      324.87      526.48     17.22 o 
   1   7   1      246.87      252.60     11.09 o 
   2   7   1      324.44      272.94     27.23 o 
   3   7   1      318.11      317.15      6.38 o 
   4   7   1      175.91      186.89      4.05 o 
   5   7   1       66.97       79.14     11.46 o 
   6   7   1      131.71       92.10     20.65 o 
   7   7   1       95.73       90.24      5.63 o 
   8   7   1      118.27      114.17      7.53 o 
   9   7   1       94.06       86.81      5.12 o 
  10   7   1       67.46       71.19      7.34 o 
  -6   8   1       21.71       26.05      4.28 o 
  -5   8   1       19.87       21.10      4.61 o 
  -4   8   1       16.83       17.23      3.99 o 
  -3   8   1       46.96       52.75      7.36 o 
  -2   8   1       57.15       61.40      7.95 o 
  -1   8   1        5.06        3.80      4.04 o 
   4   8   1        3.56        2.83      2.39 o 
   5   8   1        0.17        2.06      2.69 o 
   6   8   1       13.27       16.43      3.81 o 
 -19   0   2       37.39       38.46      5.54 o 
 -18   0   2       73.05       64.20      7.38 o 
 -17   0   2      145.23      151.68      9.24 o 
 -16   0   2       15.85       17.68      3.71 o 
 -15   0   2      475.41      481.59     14.49 o 
 -14   0   2      444.14      448.35     16.30 o 
 -13   0   2     1161.22     1176.75     23.35 o 
 -12   0   2      378.37      375.00      9.88 o 
 -11   0   2     1647.66     1673.42     33.01 o 
 -10   0   2       76.63       82.04      4.32 o 
  -9   0   2      140.46      128.73      4.63 o 
  -8   0   2      533.36      532.97      8.82 o 
  -7   0   2     1395.65     1369.13     25.80 o 
  -6   0   2     1120.35     1123.35     15.29 o 
  -5   0   2     3325.44     3195.75     45.61 o 
  -4   0   2     2573.32     2561.81     32.46 o 
  -3   0   2    28084.41    26764.55    665.56 o 
  -2   0   2     2189.49     2256.13     23.56 o 
  -1   0   2      285.78      386.91      3.83 o 
   0   0   2     5395.68     5056.80    270.02 o 
   1   0   2      665.03      628.47      7.36 o 
   2   0   2     1040.02     1007.68     19.89 o 
   3   0   2     2298.40     2193.61    130.54 o 
   4   0   2     3133.35     3019.09    182.79 o 
   5   0   2    10196.25    10556.29    622.25 o 
   6   0   2      808.20      767.97     17.12 o 
   7   0   2      409.06      345.53     18.29 o 
   8   0   2     1236.62     1233.91     66.18 o 
   9   0   2       80.36       75.95      8.68 o 
  10   0   2      176.08      183.65     15.74 o 
  11   0   2      336.87      286.60     16.25 o 
  12   0   2      500.76      525.88     18.23 o 
  13   0   2       18.86       25.18      3.27 o 
  14   0   2      571.54      553.81     17.96 o 
  15   0   2      271.38      273.82     23.66 o 
  16   0   2      257.07      272.58     15.62 o 
  17   0   2       84.98       83.39     14.94 o 
 -19   1   2       23.35       19.63      4.10 o 
 -18   1   2        2.26       -0.14      2.10 o 
 -17   1   2       32.29       28.78      3.18 o 
 -16   1   2        0.50        0.50      2.18 o 
 -15   1   2       36.87       47.11      3.15 o 
 -14   1   2      189.41      187.62      5.28 o 
 -13   1   2       18.98       17.73      2.33 o 
 -12   1   2        2.24        0.43      1.29 o 
 -11   1   2       24.89       20.26      2.24 o 
 -10   1   2       45.18       59.49      2.26 o 
  -9   1   2      449.72      431.59      5.66 o 
  -8   1   2       52.28       45.57      2.01 o 
  -7   1   2        0.04        0.20      0.56 o 
  -6   1   2       34.22       33.16      0.91 o 
  -5   1   2      292.76      290.22      2.69 o 
  -4   1   2      801.18      775.27      6.14 o 
  -3   1   2     2500.08     2513.62     19.09 o 
  -2   1   2    10775.49    11648.80    142.97 o 
  -1   1   2     1096.27     1112.84     10.39 o 
   0   1   2        0.55       10.25      2.29 o 
   1   1   2     2297.65     2329.42     46.84 o 
   2   1   2      802.41      839.17     23.77 o 
   3   1   2     2913.40     2912.64     50.16 o 
   4   1   2     1131.55     1236.52     28.32 o 
   5   1   2      419.20      440.00      6.03 o 
   6   1   2      781.21      786.79      9.22 o 
   7   1   2       85.16       98.03      3.36 o 
   8   1   2      775.03      771.82     27.06 o 
   9   1   2       19.15       20.94      1.53 o 
  10   1   2      195.93      200.69      8.58 o 
  11   1   2        4.10        3.51      1.51 o 
  12   1   2      250.51      226.58      8.59 o 
  13   1   2       15.11       12.11      2.15 o 
  14   1   2        0.07       -0.56      1.53 o 
  15   1   2        4.37        4.00      2.07 o 
  16   1   2        2.02        4.35      2.90 o 
  17   1   2       55.25       59.20      5.22 o 
 -18   2   2       86.78       93.75      5.05 o 
 -17   2   2       55.94       64.43      7.39 o 
 -16   2   2      129.52      131.69      5.48 o 
 -15   2   2      273.13      263.68      7.69 o 
 -14   2   2      213.02      211.80      5.90 o 
 -13   2   2       22.13       21.64      2.53 o 
 -12   2   2      404.66      384.09      7.07 o 
 -11   2   2      692.64      655.25     11.14 o 
 -10   2   2     1086.17     1021.90     14.22 o 
  -9   2   2     1528.05     1436.53     17.43 o 
  -8   2   2     1953.31     1772.46     32.83 o 
  -7   2   2     2742.65     2727.60     30.47 o 
  -6   2   2     3603.62     3592.39     37.82 o 
  -5   2   2      404.17      371.94      3.20 o 
  -4   2   2     1420.37     1341.46     11.05 o 
  -3   2   2      921.89      862.89      5.70 o 
  -2   2   2      431.09      395.63      2.76 o 
  -1   2   2      174.51      153.12      2.34 o 
   0   2   2     1309.17     1222.83     11.91 o 
   1   2   2       18.23        9.20      0.73 o 
   2   2   2       19.22       18.47      8.11 o 
   3   2   2     1233.39     1227.11     16.33 o 
   4   2   2     2131.23     2195.01     55.62 o 
   5   2   2     2251.78     2165.70     55.15 o 
   6   2   2     2808.85     2702.49     57.10 o 
   7   2   2     1916.90     1839.74     38.30 o 
   8   2   2     3690.28     3572.15     70.96 o 
   9   2   2      971.24      979.70     26.49 o 
  10   2   2        5.90        6.14      1.58 o 
  11   2   2      217.62      215.15      8.51 o 
  12   2   2      182.58      185.33      8.64 o 
  13   2   2      111.38      111.35      6.35 o 
  14   2   2       85.05       79.53      3.69 o 
  15   2   2      129.77      127.60      5.17 o 
  16   2   2      269.32      285.72      9.16 o 
  17   2   2      204.60      216.05      7.71 o 
 -18   3   2        1.23       -0.43      2.46 o 
 -17   3   2        3.49        3.90      2.49 o 
 -16   3   2        5.07        6.68      2.50 o 
 -15   3   2        3.90        2.61      2.22 o 
 -14   3   2       52.48       52.46      3.37 o 
 -13   3   2      117.78      118.82      4.13 o 
 -12   3   2       83.23       80.18      3.92 o 
 -11   3   2        5.62        3.60      1.19 o 
 -10   3   2       26.61       30.14      1.44 o 
  -9   3   2        1.81        2.34      1.10 o 
  -8   3   2       42.60       44.81      1.98 o 
  -7   3   2       66.79       71.72      1.51 o 
  -6   3   2       22.33       29.39      1.38 o 
  -5   3   2       59.96       80.49      2.42 o 
  -4   3   2       59.08       61.30      2.27 o 
  -3   3   2        0.13        0.07      0.35 o 
  -2   3   2      146.77      149.14      1.65 o 
  -1   3   2        0.59        0.55      0.40 o 
   0   3   2       96.53      116.45      1.62 o 
   1   3   2      119.52      142.35      2.04 o 
   2   3   2      209.26      246.13      3.79 o 
   3   3   2      547.46      588.35      9.03 o 
   4   3   2       63.39       57.14      1.93 o 
   5   3   2        5.28        4.09      0.68 o 
   6   3   2        6.45        5.70      0.97 o 
   7   3   2       29.82       30.04      1.86 o 
   8   3   2      380.17      364.07      7.42 o 
   9   3   2      784.97      771.44     16.54 o 
  10   3   2        0.00       -0.29      1.29 o 
  11   3   2       42.28       44.86      3.77 o 
  12   3   2       21.94       21.62      2.31 o 
  13   3   2       75.84       71.72      4.19 o 
  14   3   2       55.46       50.39      5.52 o 
  15   3   2       53.30       61.01      4.68 o 
  16   3   2        0.01       -1.59      2.53 o 
 -17   4   2       88.00       86.33      4.47 o 
 -16   4   2      144.83      150.05      4.76 o 
 -15   4   2      240.40      233.67      5.94 o 
 -14   4   2      136.28      133.07      4.10 o 
 -13   4   2      281.58      264.39      5.51 o 
 -12   4   2      962.62      941.46     14.26 o 
 -11   4   2      129.50      128.75      3.48 o 
 -10   4   2      135.99      132.50      2.55 o 
  -9   4   2      201.73      207.49      2.77 o 
  -8   4   2      319.66      310.35      3.94 o 
  -7   4   2      158.92      149.40      2.37 o 
  -6   4   2      206.78      182.48      3.54 o 
  -5   4   2      290.01      274.53      5.14 o 
  -4   4   2     1553.34     1572.32     18.46 o 
  -3   4   2      873.55      901.70     13.50 o 
  -2   4   2     1285.54     1273.37     17.36 o 
  -1   4   2     1354.46     1355.17     27.66 o 
   0   4   2     2319.04     2225.67     32.44 o 
   1   4   2     2579.75     2620.64     40.49 o 
   2   4   2     1994.10     2051.38     28.29 o 
   3   4   2      896.73      879.07      9.72 o 
   4   4   2      418.92      389.59     11.64 o 
   5   4   2      199.19      173.73      9.17 o 
   6   4   2      108.52      101.18      3.92 o 
   7   4   2        7.01        6.25      1.25 o 
   8   4   2        6.54        6.93      1.60 o 
   9   4   2      720.16      686.80     10.53 o 
  10   4   2      433.63      413.78     10.76 o 
  11   4   2      582.57      567.44      9.92 o 
  12   4   2      558.42      557.77     14.11 o 
  13   4   2      383.83      385.17     12.22 o 
  14   4   2      176.27      188.40      8.22 o 
  15   4   2      108.18      105.72      6.39 o 
 -15   5   2        6.34        5.11      2.71 o 
 -14   5   2        0.84        2.95      1.97 o 
 -13   5   2       36.07       36.35      3.87 o 
 -12   5   2        0.67        1.60      1.19 o 
 -11   5   2       24.15       21.79      1.47 o 
 -10   5   2        2.82        2.75      0.80 o 
  -9   5   2       10.42        7.17      1.98 o 
  -8   5   2       35.49       39.59      3.86 o 
  -7   5   2        0.19       -0.05      1.26 o 
  -6   5   2        6.73        3.62      1.18 o 
  -5   5   2        0.09        5.94      2.96 o 
  -4   5   2       80.79       79.13      2.46 o 
  -3   5   2      425.55      416.06      6.53 o 
  -2   5   2       68.08       70.14      2.28 o 
  -1   5   2       54.05       61.67      2.21 o 
   0   5   2      150.66      153.67      4.22 o 
   1   5   2       51.38       58.90      2.40 o 
   2   5   2      120.07      125.49     10.10 o 
   3   5   2      116.69      103.24      2.37 o 
   4   5   2       95.83       80.47      2.82 o 
   5   5   2       12.47        8.42      1.09 o 
   6   5   2        2.59        0.77      1.28 o 
   7   5   2       60.55       52.58      2.77 o 
   8   5   2       14.05       10.70      1.89 o 
   9   5   2       12.73       10.98      2.23 o 
  10   5   2        0.18        0.91      1.15 o 
  11   5   2       10.39       10.68      2.08 o 
  12   5   2        3.19        3.78      2.06 o 
  13   5   2       10.12       14.63      3.09 o 
  14   5   2        0.15        0.47      2.32 o 
 -13   6   2       45.21       43.43      5.27 o 
 -12   6   2       79.30       84.34      4.26 o 
 -11   6   2      216.18      207.62      6.13 o 
 -10   6   2      208.16      195.28      7.25 o 
  -9   6   2      424.04      414.24      7.58 o 
  -8   6   2      375.56      366.30      6.79 o 
  -7   6   2      196.35      204.49      6.50 o 
  -6   6   2      163.12      161.30      8.28 o 
  -5   6   2      106.19      106.57      4.03 o 
  -4   6   2       47.77       59.90      7.72 o 
  -3   6   2      466.57      462.49     12.36 o 
  -2   6   2      428.86      435.54     27.04 o 
  -1   6   2     1020.56     1033.22     18.16 o 
   0   6   2     1188.79     1357.15    154.84 o 
   1   6   2      557.12      583.52     17.64 o 
   2   6   2      495.16      481.71     15.31 o 
   3   6   2      243.14      239.43     12.11 o 
   4   6   2       38.89       45.86      7.69 o 
   5   6   2      127.23      110.58      4.44 o 
   6   6   2       94.83       84.73      8.44 o 
   7   6   2      166.44      149.83      8.89 o 
   8   6   2      351.71      309.75     10.41 o 
   9   6   2      330.55      319.52     16.06 o 
  10   6   2      206.27      195.70      8.91 o 
  11   6   2      162.56      151.49      6.97 o 
  12   6   2      231.53      226.66     11.40 o 
 -10   7   2        0.01       -0.58      2.61 o 
  -9   7   2        1.61        1.47      1.68 o 
  -8   7   2       17.06       16.02      3.21 o 
  -7   7   2       47.42       55.16      3.70 o 
  -6   7   2        3.85        6.04      1.97 o 
  -5   7   2        3.08        1.21      1.46 o 
  -4   7   2       27.19       22.92      2.20 o 
  -3   7   2       79.06       75.62      3.66 o 
  -2   7   2       72.91       85.87     16.44 o 
  -1   7   2       38.52       45.22      6.38 o 
   0   7   2       15.67       18.51      4.18 o 
   1   7   2       36.89       31.48      4.92 o 
   2   7   2      104.66       96.86      6.83 o 
   3   7   2       97.52       81.72      2.49 o 
   4   7   2       12.90       13.52      2.91 o 
   5   7   2        0.83        5.18      2.42 o 
   6   7   2        3.73        8.06      2.39 o 
   7   7   2       33.05       27.42      3.90 o 
   8   7   2       12.01       13.43      3.54 o 
   9   7   2       14.02       15.52      6.51 o 
  -6   8   2      170.90      166.32      7.15 o 
  -5   8   2      119.75      163.21     34.83 o 
  -4   8   2      202.36      313.07     49.24 o 
  -3   8   2      289.52      324.97     14.05 o 
  -2   8   2      115.51      125.48      9.03 o 
   0   8   2      217.40      324.78     14.54 o 
   1   8   2      154.23      172.06     10.36 o 
   3   8   2      221.91      217.49     11.85 o 
   4   8   2      169.96      204.08     10.20 o 
 -18   1   3      249.23      253.04      7.37 o 
 -17   1   3      116.52      121.65      4.33 o 
 -16   1   3      278.14      266.19      6.58 o 
 -15   1   3      430.95      431.09      8.07 o 
 -14   1   3       44.29       45.76      2.93 o 
 -13   1   3       75.89       76.99      2.66 o 
 -12   1   3      224.07      219.52      3.72 o 
 -11   1   3      162.81      167.99      4.75 o 
 -10   1   3       49.16       49.28      2.70 o 
  -9   1   3      847.11      782.32      8.01 o 
  -8   1   3     1493.65     1477.55     14.49 o 
  -7   1   3     3146.87     3086.47     32.08 o 
  -6   1   3     2396.85     2340.24     23.23 o 
  -5   1   3     3019.20     3014.22     27.84 o 
  -4   1   3     2666.32     2608.40     20.65 o 
  -3   1   3     3065.02     3056.06     23.63 o 
  -2   1   3        7.08        4.75      0.38 o 
  -1   1   3      790.37      732.61     13.04 o 
   0   1   3      107.22       84.91      1.91 o 
   1   1   3      817.79      767.16     21.92 o 
   2   1   3      626.45      619.23     25.98 o 
   3   1   3     1661.41     1653.19     34.38 o 
   4   1   3      707.33      690.89     12.79 o 
   5   1   3     2284.29     2198.03     55.70 o 
   6   1   3      876.79      825.19     21.91 o 
   7   1   3      893.73      837.26     24.34 o 
   8   1   3      297.96      286.18     11.53 o 
   9   1   3     1125.89     1061.67     37.29 o 
  10   1   3      351.70      344.02     10.39 o 
  11   1   3      498.09      490.81      7.37 o 
  12   1   3      588.48      548.97     10.87 o 
  13   1   3      329.86      326.37      6.78 o 
  14   1   3      236.06      250.82      5.75 o 
  15   1   3      114.04      108.94      4.68 o 
  16   1   3       28.82       23.11      3.51 o 
 -18   2   3        0.76        1.52      1.74 o 
 -17   2   3        7.99        6.82      1.99 o 
 -16   2   3        4.11        3.75      1.90 o 
 -15   2   3      257.62      256.88      5.88 o 
 -14   2   3       23.03       25.74      2.29 o 
 -13   2   3       26.01       22.30      2.34 o 
 -12   2   3       17.24       17.44      1.73 o 
 -11   2   3       20.36       22.54      1.56 o 
 -10   2   3      119.54      109.47      2.54 o 
  -9   2   3      235.38      249.53      3.15 o 
  -8   2   3      592.73      597.95      5.68 o 
  -7   2   3        0.09        0.26      0.54 o 
  -6   2   3      191.33      189.84      2.50 o 
  -5   2   3        3.78        3.34      0.51 o 
  -4   2   3      183.29      183.23      1.58 o 
  -3   2   3      630.96      649.65      5.00 o 
  -2   2   3       59.24       69.70      0.95 o 
  -1   2   3      305.04      312.33      2.48 o 
   0   2   3       33.81       37.80      0.67 o 
   1   2   3      300.45      323.91      5.63 o 
   2   2   3        0.02       -0.21      0.54 o 
   3   2   3       37.01       34.41      1.05 o 
   4   2   3        0.94        0.39      0.45 o 
   5   2   3        5.46        4.31      0.74 o 
   6   2   3        1.42       -0.19      0.73 o 
   7   2   3       40.04       40.08      2.38 o 
   8   2   3       12.87       12.18      1.28 o 
   9   2   3      454.29      444.44     12.53 o 
  10   2   3       49.74       51.68      2.85 o 
  11   2   3      107.39      102.83      5.67 o 
  12   2   3        3.41        3.51      1.77 o 
  13   2   3        0.09        0.41      1.66 o 
  14   2   3       30.52       33.73      2.90 o 
  15   2   3       29.29       35.59      4.88 o 
  16   2   3       31.26       29.77      3.59 o 
 -17   3   3      134.38      130.30      4.39 o 
 -16   3   3       81.31       85.19      3.38 o 
 -15   3   3      326.73      309.36      5.85 o 
 -14   3   3      539.20      543.49      7.60 o 
 -13   3   3       48.21       45.57      2.73 o 
 -12   3   3      427.18      417.52      5.90 o 
 -11   3   3      356.55      343.97      5.27 o 
 -10   3   3      428.65      425.43      7.40 o 
  -9   3   3      321.64      304.75      3.82 o 
  -8   3   3      197.28      186.11      3.55 o 
  -7   3   3      327.11      305.62      7.73 o 
  -6   3   3     1182.60     1215.80     15.58 o 
  -5   3   3       71.60       61.96      2.04 o 
  -4   3   3     1308.05     1249.15     16.56 o 
  -3   3   3     1061.33     1086.35      9.95 o 
  -2   3   3     1690.04     1727.89     24.89 o 
  -1   3   3      632.74      632.30      9.00 o 
   0   3   3     4344.83     4453.69     48.82 o 
   1   3   3      727.03      734.09     19.94 o 
   2   3   3      993.09      908.23     19.23 o 
   3   3   3      680.73      675.23     10.57 o 
   4   3   3      893.61      876.36     14.62 o 
   5   3   3      480.24      445.71      6.73 o 
   6   3   3      443.39      432.69      7.20 o 
   7   3   3        2.51        2.36      1.08 o 
   8   3   3     1929.34     1896.24     30.01 o 
   9   3   3      205.45      197.28      6.66 o 
  10   3   3      156.85      152.15      6.48 o 
  11   3   3      345.16      334.41      7.91 o 
  12   3   3      255.18      253.60     12.80 o 
  13   3   3      231.53      236.28     17.59 o 
  14   3   3      162.81      163.14      7.47 o 
  15   3   3       45.14       37.98      4.23 o 
 -16   4   3        6.94        6.03      1.83 o 
 -15   4   3        0.05        0.50      1.70 o 
 -14   4   3      116.52      109.52      3.85 o 
 -13   4   3       14.79       16.62      1.77 o 
 -12   4   3       15.48       15.22      2.06 o 
 -11   4   3       43.26       40.75      2.56 o 
 -10   4   3       94.03       88.35      2.44 o 
  -9   4   3      101.77      100.46      2.29 o 
  -8   4   3       77.29       74.32      1.82 o 
  -7   4   3       81.54       80.22      2.81 o 
  -6   4   3       49.93       54.09      2.51 o 
  -5   4   3      103.04      103.82      4.67 o 
  -4   4   3      538.34      535.52      6.46 o 
  -3   4   3      273.97      269.29      4.68 o 
  -2   4   3       89.57       86.58      1.77 o 
  -1   4   3       25.21       21.60      1.22 o 
   0   4   3        1.44        3.12      0.71 o 
   1   4   3        0.62        7.18      1.37 o 
   2   4   3      185.02      176.22      9.39 o 
   3   4   3      169.65      156.73      2.94 o 
   4   4   3       30.44       30.66      2.54 o 
   5   4   3        6.95        7.52      1.27 o 
   6   4   3        0.34        0.90      1.14 o 
   7   4   3       63.78       66.98      2.51 o 
   8   4   3       21.96       18.45      2.10 o 
   9   4   3       78.46       82.10      2.63 o 
  10   4   3        1.23        0.24      1.42 o 
  11   4   3       24.84       27.03      2.78 o 
  12   4   3        2.10        1.76      2.01 o 
  13   4   3       24.98       23.19      2.87 o 
  14   4   3       59.53       64.94      4.14 o 
 -15   5   3       41.93       38.96      3.70 o 
 -14   5   3       92.21       87.19      4.34 o 
 -13   5   3      247.41      249.04      6.83 o 
 -12   5   3      487.88      465.26      8.57 o 
 -11   5   3      774.74      729.75     12.55 o 
 -10   5   3      424.71      387.58     14.22 o 
  -9   5   3      389.01      384.89      8.63 o 
  -8   5   3      329.72      316.51      5.55 o 
  -7   5   3      260.98      258.16      6.25 o 
  -6   5   3      157.73      155.03      5.27 o 
  -5   5   3        4.32        2.67      1.50 o 
  -4   5   3      193.22      208.01     17.29 o 
  -3   5   3     1344.39     1440.14     23.10 o 
  -2   5   3      229.76      222.49     24.05 o 
  -1   5   3      275.56      256.44     12.33 o 
   0   5   3      787.89      754.39      8.16 o 
   1   5   3      625.19      626.97      9.51 o 
   2   5   3      419.51      459.79     29.73 o 
   3   5   3      227.62      237.63      4.68 o 
   4   5   3      313.82      316.73      8.23 o 
   5   5   3      901.31      831.97     12.35 o 
   6   5   3      444.18      414.09      7.99 o 
   7   5   3      416.88      404.80     12.45 o 
   8   5   3      494.29      477.04     21.52 o 
   9   5   3      298.80      282.12     17.78 o 
  10   5   3       60.98       61.89      4.31 o 
  11   5   3      217.66      219.86      4.75 o 
  12   5   3       68.82       66.83      5.09 o 
  13   5   3        7.54        6.00      3.86 o 
 -13   6   3        1.20        0.79      2.35 o 
 -12   6   3        0.02        0.96      2.01 o 
 -11   6   3       34.49       28.18      3.53 o 
 -10   6   3      104.32      106.37      4.06 o 
  -9   6   3        3.39        5.91      2.31 o 
  -8   6   3        0.49        0.73      1.45 o 
  -7   6   3        0.05        1.47      1.67 o 
  -6   6   3        0.74        0.96      1.46 o 
  -5   6   3       50.00       52.12      3.22 o 
  -4   6   3      393.21      414.87     12.27 o 
  -3   6   3       22.54       18.33      3.61 o 
  -2   6   3       56.98       60.39      2.48 o 
  -1   6   3       21.97       20.08      1.96 o 
   0   6   3        4.03        4.40      1.75 o 
   1   6   3       46.44       41.63      4.20 o 
   2   6   3      108.02      106.61     14.04 o 
   3   6   3       44.50       48.39      2.86 o 
   4   6   3       11.78        9.47      1.60 o 
   5   6   3       16.83       18.56      1.87 o 
   6   6   3       26.05       22.60      2.33 o 
   7   6   3        8.11        7.49      2.21 o 
   8   6   3        0.44        0.48      1.49 o 
   9   6   3        2.46       -0.67      1.48 o 
  10   6   3       45.95       48.95      4.18 o 
 -10   7   3      149.48      146.26      5.60 o 
  -9   7   3      121.73      111.31      5.91 o 
  -8   7   3       29.88       22.77      3.38 o 
  -7   7   3       47.52       49.84      3.91 o 
  -6   7   3       71.14       68.19      4.56 o 
  -5   7   3       89.75       84.23      6.58 o 
  -4   7   3      108.63      115.44     28.89 o 
  -3   7   3      147.65      144.67     12.45 o 
  -2   7   3      315.30      308.71     24.28 o 
  -1   7   3      658.64      656.49     20.78 o 
   0   7   3      605.80      701.33     77.59 o 
   1   7   3      415.52      475.34     30.80 o 
   2   7   3      279.78      390.35     82.62 o 
   3   7   3      305.86      410.32     12.67 o 
   4   7   3      151.45      157.88     12.58 o 
   5   7   3       73.16       78.19      4.03 o 
   6   7   3       38.19       28.98      3.52 o 
   7   7   3       44.01       36.38      3.82 o 
  -4   8   3        0.90        2.06      2.62 o 
  -3   8   3        1.39        1.21      2.45 o 
  -2   8   3        7.29        2.65      3.80 o 
   2   8   3        0.69        0.17      2.96 o 
 -18   0   4      398.31      411.79     10.89 o 
 -17   0   4      443.00      462.45     12.22 o 
 -16   0   4      564.43      578.48     12.15 o 
 -15   0   4      222.87      236.16      8.07 o 
 -14   0   4      255.10      287.68      7.36 o 
 -13   0   4       17.87       18.17      3.90 o 
 -12   0   4      149.76      165.04      4.99 o 
 -11   0   4      580.80      554.99      9.52 o 
 -10   0   4      178.22      185.19      6.01 o 
  -9   0   4      190.63      198.51      4.70 o 
  -8   0   4      413.86      412.41      5.77 o 
  -7   0   4      346.35      332.58      4.93 o 
  -6   0   4     1201.48     1161.36     12.95 o 
  -5   0   4      371.73      481.61      6.69 o 
  -4   0   4      214.23      354.71     19.09 o 
  -3   0   4     8757.09     9187.47    150.74 o 
  -2   0   4     1660.67     1865.67     23.12 o 
  -1   0   4     4131.97     4120.64    110.11 o 
   0   0   4     4022.41     4049.45    108.57 o 
   1   0   4     4412.34     4237.64     76.59 o 
   2   0   4     2582.79     2547.97     90.56 o 
   3   0   4       76.14      104.16      3.57 o 
   4   0   4       49.07       70.08      2.93 o 
   5   0   4      812.59      801.13     43.76 o 
   6   0   4      108.60      110.24     10.30 o 
   7   0   4      188.63      183.43      6.01 o 
   8   0   4      152.97      154.00      7.01 o 
   9   0   4      615.44      627.72     38.84 o 
  10   0   4       65.74       72.13      3.41 o 
  11   0   4     1436.89     1343.17     25.61 o 
  12   0   4      552.77      530.03     13.38 o 
  13   0   4      534.41      556.21     16.21 o 
  14   0   4      215.69      235.34      9.22 o 
  15   0   4      326.76      337.76     12.07 o 
 -18   1   4        7.83        7.70      2.32 o 
 -17   1   4        1.69        3.95      1.82 o 
 -16   1   4       52.71       51.17      3.08 o 
 -15   1   4      102.10      107.52      3.68 o 
 -14   1   4        5.73        7.35      1.84 o 
 -13   1   4        0.37        1.21      1.41 o 
 -12   1   4      276.72      271.64      5.03 o 
 -11   1   4       44.42       46.84      2.13 o 
 -10   1   4       22.16       22.18      1.35 o 
  -9   1   4       19.46       27.41      1.36 o 
  -8   1   4        0.13       -0.27      0.69 o 
  -7   1   4      220.50      230.97      3.63 o 
  -6   1   4      135.02      153.42      2.06 o 
  -5   1   4      865.77      907.87      6.83 o 
  -4   1   4     1006.65     1042.81      7.37 o 
  -3   1   4       25.90       25.44      0.84 o 
  -2   1   4        2.41        8.12      0.76 o 
  -1   1   4       38.40       42.13      0.97 o 
   0   1   4       33.48       27.34      0.97 o 
   1   1   4        3.69       43.45      4.19 o 
   2   1   4        4.08       37.08      0.92 o 
   3   1   4      205.07      209.92      5.24 o 
   4   1   4      485.41      503.25     12.02 o 
   5   1   4        0.01        0.07      0.61 o 
   6   1   4      157.21      160.04      7.02 o 
   7   1   4        0.79        1.14      0.95 o 
   8   1   4        2.33        3.92      1.42 o 
   9   1   4       27.81       31.88      5.77 o 
  10   1   4        9.61        5.45      1.67 o 
  11   1   4        0.53        0.70      1.28 o 
  12   1   4       36.96       38.86      3.46 o 
  13   1   4        6.71        8.07      2.04 o 
  14   1   4        1.57        0.54      1.69 o 
  15   1   4        0.19        0.99      1.93 o 
 -18   2   4       92.66       98.32      3.96 o 
 -17   2   4       34.92       38.61      2.87 o 
 -16   2   4        5.78       12.56      1.97 o 
 -15   2   4      305.65      302.47      5.63 o 
 -14   2   4      358.17      360.91      5.85 o 
 -13   2   4      162.77      169.99      4.19 o 
 -12   2   4      294.59      307.05      5.01 o 
 -11   2   4      241.40      268.18      5.37 o 
 -10   2   4      528.57      506.96      5.50 o 
  -9   2   4      645.48      628.62      6.99 o 
  -8   2   4      365.66      369.04      4.25 o 
  -7   2   4     1323.46     1307.87     15.83 o 
  -6   2   4     1636.09     1623.76     14.14 o 
  -5   2   4      973.91      998.76      7.68 o 
  -4   2   4     1083.24     1105.57      8.82 o 
  -3   2   4      591.70      572.56      4.60 o 
  -2   2   4      121.57      102.98      1.62 o 
  -1   2   4      128.98      105.75      2.76 o 
   0   2   4     1332.44     1374.00     17.13 o 
   1   2   4      777.68      826.29     16.93 o 
   2   2   4      841.91      808.52     19.38 o 
   3   2   4      922.36      948.26     20.86 o 
   4   2   4     1019.43     1009.19     16.37 o 
   5   2   4     1039.84     1020.54     11.10 o 
   6   2   4      242.17      263.44      9.49 o 
   7   2   4       17.01       38.27      6.28 o 
   8   2   4     1237.37     1216.26     35.62 o 
   9   2   4      706.72      709.78     21.15 o 
  10   2   4      502.16      497.51     14.91 o 
  11   2   4      337.10      342.71      8.65 o 
  12   2   4      367.40      374.87     11.91 o 
  13   2   4      210.37      230.72     10.53 o 
  14   2   4       72.28       77.53      4.40 o 
  15   2   4        1.09        2.25      2.11 o 
 -17   3   4        2.64        7.87      2.84 o 
 -16   3   4        1.84        4.45      1.90 o 
 -15   3   4       21.41       19.04      2.40 o 
 -14   3   4       40.70       39.43      2.86 o 
 -13   3   4      206.52      203.59      4.38 o 
 -12   3   4       64.14       66.71      2.18 o 
 -11   3   4       19.17       35.82      3.20 o 
 -10   3   4        7.16       21.93      3.29 o 
  -9   3   4       15.07       18.34      1.47 o 
  -8   3   4       17.09       38.81      2.50 o 
  -7   3   4      227.32      246.91      3.19 o 
  -6   3   4      106.01      121.04      1.98 o 
  -5   3   4       13.34       23.20      1.57 o 
  -4   3   4      133.92      139.65      1.88 o 
  -3   3   4       48.94       42.61      1.48 o 
  -2   3   4       39.10       51.43      1.75 o 
  -1   3   4      230.12      256.24      2.41 o 
   0   3   4       20.59       27.88      1.96 o 
   1   3   4      289.46      297.94      3.13 o 
   2   3   4      413.31      411.84      7.79 o 
   3   3   4      432.07      440.05      6.51 o 
   4   3   4      297.84      299.73      4.51 o 
   5   3   4      540.10      539.41     12.22 o 
   6   3   4      140.65      150.06      3.76 o 
   7   3   4      561.79      544.93     11.84 o 
   8   3   4      444.16      427.95      9.15 o 
   9   3   4      140.10      130.04      4.49 o 
  10   3   4      152.81      158.97      4.32 o 
  11   3   4       53.49       55.70      5.13 o 
  12   3   4        0.43       -0.50      1.63 o 
  13   3   4       52.26       62.50      5.38 o 
  14   3   4      129.85      142.52      5.51 o 
 -16   4   4      128.08      132.15      4.33 o 
 -15   4   4      280.51      285.13      6.40 o 
 -14   4   4       27.23       31.67      2.39 o 
 -13   4   4      117.32      120.48      3.76 o 
 -12   4   4      423.58      443.79      6.51 o 
 -11   4   4      364.54      367.41      5.37 o 
 -10   4   4      250.59      257.34      4.01 o 
  -9   4   4      222.34      263.75      3.95 o 
  -8   4   4      270.21      276.94      4.71 o 
  -7   4   4      426.48      431.66      6.79 o 
  -6   4   4       88.97       92.28      2.87 o 
  -5   4   4      153.57      158.70      3.74 o 
  -4   4   4      698.16      691.49     11.16 o 
  -3   4   4      949.89      946.31      8.94 o 
  -2   4   4     1156.07     1185.11     10.68 o 
  -1   4   4      809.36      832.05      9.94 o 
   0   4   4      580.79      559.94     12.85 o 
   1   4   4      359.54      350.03      3.59 o 
   2   4   4      428.53      402.35      7.66 o 
   3   4   4      257.76      247.47      3.26 o 
   4   4   4      289.66      293.39      4.57 o 
   5   4   4      442.43      453.71      6.67 o 
   6   4   4     1270.18     1209.51     17.12 o 
   7   4   4      402.80      408.62      7.58 o 
   8   4   4      270.38      279.96      7.52 o 
   9   4   4      134.13      157.94      3.53 o 
  10   4   4       81.92       83.81      4.70 o 
  11   4   4       29.24       25.50      2.21 o 
  12   4   4       74.36       77.93      3.89 o 
  13   4   4       67.68       70.81      4.40 o 
 -14   5   4       26.09       26.25      3.12 o 
 -13   5   4       21.88       19.11      3.24 o 
 -12   5   4       17.99       16.07      2.25 o 
 -11   5   4       10.74       10.53      2.09 o 
 -10   5   4        0.23       -0.05      2.45 o 
  -9   5   4        0.15        0.50      1.33 o 
  -8   5   4        0.04        2.49      1.46 o 
  -7   5   4       40.11       43.67      2.44 o 
  -6   5   4      111.62      107.71      3.18 o 
  -5   5   4       17.01       18.70      3.21 o 
  -4   5   4        1.94        1.88      1.66 o 
  -3   5   4       24.67       31.05      1.58 o 
  -2   5   4        5.50        4.32      0.88 o 
  -1   5   4        6.78        7.68      0.82 o 
   0   5   4        2.99        4.94      0.95 o 
   1   5   4        4.62        2.83      1.06 o 
   2   5   4       29.29       26.28      1.59 o 
   3   5   4       14.20       18.87      1.53 o 
   4   5   4       13.44       14.12      1.46 o 
   5   5   4       74.81       75.65      3.33 o 
   6   5   4        6.54        5.98      1.98 o 
   7   5   4        0.00        0.19      1.28 o 
   8   5   4        4.57        3.99      1.83 o 
   9   5   4        6.88        6.95      1.95 o 
  10   5   4        2.80        2.33      2.16 o 
  11   5   4        1.33        4.60      2.15 o 
 -12   6   4      199.49      206.65      6.68 o 
 -11   6   4      187.17      191.11      6.86 o 
 -10   6   4      111.91      114.37      4.70 o 
  -9   6   4      170.37      172.09      5.21 o 
  -8   6   4      209.15      217.83      6.99 o 
  -7   6   4      246.23      247.91      6.97 o 
  -6   6   4      515.13      501.24     15.18 o 
  -5   6   4      380.60      398.79     28.49 o 
  -4   6   4      338.99      393.89     50.89 o 
  -3   6   4      233.49      283.05     66.74 o 
  -2   6   4       12.80        9.82      2.71 o 
  -1   6   4       60.64       52.02      2.68 o 
   0   6   4       49.36       53.05      5.06 o 
   1   6   4       55.54       90.85     30.56 o 
   2   6   4      273.49      282.18     34.40 o 
   3   6   4      390.18      370.41     15.33 o 
   4   6   4      448.14      464.98     19.46 o 
   5   6   4      638.03      571.09     11.48 o 
   6   6   4      352.46      336.89      6.13 o 
   7   6   4      275.67      249.64      5.61 o 
   8   6   4      203.35      192.90      6.07 o 
   9   6   4      207.86      220.96     12.89 o 
  -8   7   4        3.85        4.19      2.22 o 
  -7   7   4        1.78        1.19      1.90 o 
  -6   7   4        4.94        3.83      2.02 o 
  -5   7   4        0.38        0.27      2.19 o 
  -4   7   4        3.22        3.99      1.88 o 
  -3   7   4       45.46       45.80      3.40 o 
  -2   7   4        7.44        4.81      2.29 o 
  -1   7   4        0.44       -1.73      1.73 o 
   0   7   4        0.11        3.66      2.96 o 
   1   7   4       16.95       10.91      5.96 o 
   2   7   4       12.08        8.39      3.14 o 
   3   7   4        6.21        4.39      1.65 o 
   4   7   4        4.52        2.34      1.56 o 
   5   7   4        4.70        5.82      2.27 o 
 -17   1   5        9.68       10.67      2.52 o 
 -16   1   5       99.60      103.84      3.70 o 
 -15   1   5      227.62      231.14      5.15 o 
 -14   1   5      179.56      183.48      4.16 o 
 -13   1   5      190.52      202.13      3.99 o 
 -12   1   5      684.65      643.69      9.46 o 
 -11   1   5      708.34      694.48      8.43 o 
 -10   1   5      653.15      645.88      7.15 o 
  -9   1   5      314.60      299.58      3.92 o 
  -8   1   5      366.12      371.34      4.97 o 
  -7   1   5      288.98      284.25      4.65 o 
  -6   1   5      163.57      198.56      2.82 o 
  -5   1   5        3.56       45.75      2.11 o 
  -4   1   5      590.47      605.67      9.88 o 
  -3   1   5      656.91      710.66     16.01 o 
  -2   1   5     1050.59     1078.28     22.35 o 
  -1   1   5     1596.18     1634.71     30.19 o 
   0   1   5     1727.23     1662.87     17.54 o 
   1   1   5     1314.15     1263.34     21.63 o 
   2   1   5     1259.40     1167.55     16.59 o 
   3   1   5      467.73      447.21      4.53 o 
   4   1   5      345.02      338.32      5.07 o 
   5   1   5      231.71      226.07      3.22 o 
   6   1   5      371.94      366.58      4.54 o 
   7   1   5      294.57      301.43      8.04 o 
   8   1   5      258.21      281.19      9.42 o 
   9   1   5      505.29      487.60     13.07 o 
  10   1   5      188.72      187.86      5.03 o 
  11   1   5      239.34      242.78     10.04 o 
  12   1   5      125.43      127.61      6.62 o 
  13   1   5      100.97      100.09      5.03 o 
  14   1   5      130.54      144.73      5.91 o 
 -17   2   5        8.90        5.52      2.19 o 
 -16   2   5       23.02       21.80      2.75 o 
 -15   2   5        0.59        0.74      1.56 o 
 -14   2   5        0.68        1.84      1.32 o 
 -13   2   5        9.63        9.22      1.58 o 
 -12   2   5        4.10        6.34      1.39 o 
 -11   2   5       29.82       31.58      2.02 o 
 -10   2   5      166.50      170.54      3.27 o 
  -9   2   5       68.79       67.17      1.78 o 
  -8   2   5       43.31       42.69      2.58 o 
  -7   2   5      134.58      135.50      2.33 o 
  -6   2   5        0.82        2.40      0.78 o 
  -5   2   5       98.00      103.44      1.60 o 
  -4   2   5      317.60      334.73      2.95 o 
  -3   2   5      162.87      163.18      2.28 o 
  -2   2   5      675.05      718.40      7.74 o 
  -1   2   5        0.00        5.95      0.84 o 
   0   2   5        0.66       14.22      1.29 o 
   1   2   5      123.77      121.50      2.36 o 
   2   2   5      109.27      117.43      1.94 o 
   3   2   5      237.70      242.40      7.40 o 
   4   2   5      118.35      116.79      2.39 o 
   5   2   5       76.96       78.76      2.08 o 
   6   2   5      259.76      251.55      4.00 o 
   7   2   5       69.52       77.75      2.36 o 
   8   2   5       65.58       63.89      2.03 o 
   9   2   5        6.17        5.15      1.84 o 
  10   2   5        4.24        2.08      1.46 o 
  11   2   5        0.06        1.22      1.32 o 
  12   2   5        0.07        1.12      1.55 o 
  13   2   5        0.32        1.52      2.20 o 
 -16   3   5       18.73       20.86      2.77 o 
 -15   3   5      211.33      205.61      4.82 o 
 -14   3   5      211.69      210.29      4.55 o 
 -13   3   5      180.39      179.89      4.13 o 
 -12   3   5      168.46      185.92      3.93 o 
 -11   3   5      148.27      145.49      3.40 o 
 -10   3   5      220.45      210.11      3.53 o 
  -9   3   5      361.10      404.78      5.50 o 
  -8   3   5       58.00       61.99      1.95 o 
  -7   3   5      475.22      464.48      6.51 o 
  -6   3   5      425.03      426.88      5.75 o 
  -5   3   5      528.44      521.03      5.73 o 
  -4   3   5      485.65      513.45      6.26 o 
  -3   3   5     1279.81     1310.48     12.41 o 
  -2   3   5      337.02      326.70      4.27 o 
  -1   3   5      395.15      415.05      6.18 o 
   0   3   5      820.75      828.68     18.12 o 
   1   3   5      589.03      599.71      6.21 o 
   2   3   5      430.80      437.05      4.43 o 
   3   3   5      366.61      360.88      6.19 o 
   4   3   5      213.83      204.39      4.46 o 
   5   3   5     1228.67     1252.75     15.58 o 
   6   3   5      124.81      124.11      4.13 o 
   7   3   5       21.23       29.93      1.68 o 
   8   3   5      501.87      499.25      7.73 o 
   9   3   5      133.11      141.16      3.53 o 
  10   3   5      192.08      208.84      5.36 o 
  11   3   5      126.02      136.54      3.72 o 
  12   3   5      132.93      127.72      4.50 o 
 -15   4   5       51.56       51.80      3.63 o 
 -14   4   5       10.21        8.89      1.82 o 
 -13   4   5       15.64       14.21      2.74 o 
 -12   4   5        1.29        1.49      1.27 o 
 -11   4   5        0.02       -1.01      1.01 o 
 -10   4   5        8.00        5.51      1.81 o 
  -9   4   5       79.67       74.46      2.40 o 
  -8   4   5       74.13       76.40      2.96 o 
  -7   4   5       56.83       61.21      3.23 o 
  -6   4   5        7.87        5.19      1.03 o 
  -5   4   5       26.53       30.49      1.55 o 
  -4   4   5        0.02        0.65      0.83 o 
  -3   4   5       21.79       22.93      1.56 o 
  -2   4   5        3.30        2.05      0.67 o 
  -1   4   5       83.87       87.42      2.00 o 
   0   4   5        2.88        2.85      0.91 o 
   1   4   5       14.76       15.91      1.30 o 
   2   4   5        9.68        9.79      1.03 o 
   3   4   5        1.31        1.90      0.91 o 
   4   4   5        3.77        4.59      1.41 o 
   5   4   5        0.28        0.01      1.28 o 
   6   4   5       73.06       74.96      2.84 o 
   7   4   5       35.32       37.93      2.65 o 
   8   4   5        1.07        0.58      1.36 o 
   9   4   5        2.13        4.50      2.13 o 
  10   4   5       12.99       15.69      2.51 o 
  11   4   5       14.56       14.81      2.29 o 
 -13   5   5       11.43       15.59      2.67 o 
 -12   5   5       33.22       42.82      4.21 o 
 -11   5   5      105.66      107.78      4.33 o 
 -10   5   5      137.46      153.25      4.70 o 
  -9   5   5      226.89      232.77      5.47 o 
  -8   5   5      335.92      330.63      6.49 o 
  -7   5   5      843.40      824.08     30.62 o 
  -6   5   5     1216.40     1222.09     20.76 o 
  -5   5   5      233.27      234.42      4.62 o 
  -4   5   5      223.59      206.28      6.74 o 
  -3   5   5      420.08      404.45      5.31 o 
  -2   5   5       80.60       85.96      1.79 o 
  -1   5   5        8.70       19.75      2.23 o 
   0   5   5        4.69       12.20      1.45 o 
   1   5   5       75.57       79.95      3.15 o 
   2   5   5      327.71      348.59      8.14 o 
   3   5   5      168.64      184.68      3.99 o 
   4   5   5      313.61      301.88      7.37 o 
   5   5   5      580.98      546.27      9.41 o 
   6   5   5      431.68      414.48      6.25 o 
   7   5   5      272.63      267.93      7.73 o 
   8   5   5      419.23      425.64      9.89 o 
   9   5   5      166.42      165.96      5.69 o 
 -11   6   5        2.43        4.31      2.10 o 
 -10   6   5        8.97        8.13      2.39 o 
  -9   6   5        0.00        1.20      2.14 o 
  -8   6   5       17.47       18.93      3.10 o 
  -7   6   5       41.85       51.45      2.98 o 
  -6   6   5       10.25        8.38      2.19 o 
  -5   6   5       17.21       16.27      2.05 o 
  -4   6   5       72.43       82.57      3.85 o 
  -3   6   5       17.80       14.07      3.62 o 
  -2   6   5       15.16       13.95      2.00 o 
  -1   6   5        6.15        5.84      1.17 o 
   0   6   5        0.10        2.81      1.09 o 
   1   6   5        3.83        4.24      1.04 o 
   2   6   5       41.27       40.42      2.03 o 
   3   6   5       40.05       35.97      2.18 o 
   4   6   5        0.39        0.17      1.22 o 
   5   6   5        3.59        3.30      1.48 o 
   6   6   5        5.44        3.58      1.45 o 
   7   6   5       14.78       15.47      3.33 o 
  -6   7   5      141.74      145.25      6.79 o 
  -5   7   5      261.38      265.96     17.09 o 
  -4   7   5      364.79      360.85     17.70 o 
  -3   7   5      204.93      207.70     12.34 o 
  -2   7   5      121.76      127.73     10.18 o 
  -1   7   5      135.72      125.72      4.97 o 
   0   7   5      166.92      191.82     42.48 o 
   1   7   5      110.17      170.12     35.32 o 
   2   7   5       81.47       90.28      8.96 o 
 -16   0   6       81.24       87.91      4.80 o 
 -15   0   6      217.41      202.15      8.91 o 
 -14   0   6      504.86      473.11     12.16 o 
 -13   0   6      216.13      212.85      7.09 o 
 -12   0   6      330.56      318.05      6.56 o 
 -11   0   6      410.41      377.47     11.72 o 
 -10   0   6      219.53      207.62      9.19 o 
  -9   0   6      126.80      115.91      3.79 o 
  -8   0   6        3.47        3.56      1.00 o 
  -7   0   6      250.63      229.76     34.79 o 
  -6   0   6     1796.33     1719.63     31.00 o 
  -5   0   6       13.08       42.95     29.19 o 
  -4   0   6      354.56      308.93     48.74 o 
  -3   0   6      688.37      894.91     28.03 o 
  -2   0   6      823.91      993.05     31.00 o 
  -1   0   6      543.36      511.07     13.91 o 
   0   0   6      293.74      293.33      9.52 o 
   1   0   6      440.77      472.37     13.67 o 
   2   0   6     1829.89     1702.16     44.07 o 
   3   0   6      148.25      107.74     10.49 o 
   4   0   6      544.07      525.42      7.81 o 
   5   0   6      341.87      348.58      4.77 o 
   6   0   6      324.90      314.94     13.69 o 
   7   0   6       81.17       71.71      2.73 o 
   8   0   6      642.16      604.07     38.88 o 
   9   0   6      148.81      139.75     13.96 o 
  10   0   6       53.46       57.21      5.86 o 
  11   0   6       77.10       78.39      4.87 o 
  12   0   6      116.11      123.02     10.06 o 
 -16   1   6       18.22       17.42      2.48 o 
 -15   1   6       48.99       48.59      2.76 o 
 -14   1   6        7.27        8.84      2.18 o 
 -13   1   6        0.19       -0.10      1.54 o 
 -12   1   6       24.15       22.29      1.74 o 
 -11   1   6        0.17        0.48      1.14 o 
 -10   1   6       14.59       11.70      1.15 o 
  -9   1   6        0.46        0.85      0.95 o 
  -8   1   6        8.53        8.38      0.90 o 
  -7   1   6      105.81      111.81      2.27 o 
  -6   1   6      145.46      132.65      4.95 o 
  -5   1   6      378.92      365.90      7.97 o 
  -4   1   6       43.85       40.59      1.95 o 
  -3   1   6       23.40       24.09      1.12 o 
  -2   1   6        0.76        1.99      0.84 o 
  -1   1   6        1.19        1.09      0.38 o 
   0   1   6       27.78       27.77      1.66 o 
   1   1   6      386.52      369.44      5.92 o 
   2   1   6       68.14       61.44      1.90 o 
   3   1   6       16.99       16.93      1.68 o 
   4   1   6       14.92       13.98      1.39 o 
   5   1   6        2.33        1.39      0.60 o 
   6   1   6       14.81       13.64      0.83 o 
   7   1   6        0.38        0.16      0.69 o 
   8   1   6        2.69        3.42      1.49 o 
   9   1   6      152.38      149.92      4.82 o 
  10   1   6       13.45       10.11      1.92 o 
  11   1   6       16.32       13.80      2.04 o 
  12   1   6       11.15        9.22      2.11 o 
 -16   2   6        1.66        0.30      1.53 o 
 -15   2   6       28.53       25.73      2.99 o 
 -14   2   6       39.88       38.03      2.57 o 
 -13   2   6      158.63      155.84      3.82 o 
 -12   2   6      260.02      257.14      4.50 o 
 -11   2   6      305.13      291.20      4.90 o 
 -10   2   6      741.22      706.93     11.48 o 
  -9   2   6      748.78      709.62     11.34 o 
  -8   2   6      379.09      371.52      7.01 o 
  -7   2   6      416.73      396.59      6.48 o 
  -6   2   6      160.78      140.28      3.12 o 
  -5   2   6      188.74      186.07      5.74 o 
  -4   2   6      329.15      348.91     13.55 o 
  -3   2   6      672.33      673.36     12.57 o 
  -2   2   6      180.30      194.96      6.13 o 
  -1   2   6      148.55      149.24      4.08 o 
   0   2   6      229.43      228.54      8.61 o 
   1   2   6      247.33      243.38      3.16 o 
   2   2   6      178.30      185.47      4.62 o 
   3   2   6      161.49      162.27      4.13 o 
   4   2   6      355.76      339.78      6.51 o 
   5   2   6     1776.81     1706.47     21.49 o 
   6   2   6      707.85      717.42     13.27 o 
   7   2   6      367.32      362.73      8.17 o 
   8   2   6      321.87      309.96      4.56 o 
   9   2   6      222.51      216.65      6.68 o 
  10   2   6       74.24       78.10      3.57 o 
  11   2   6       17.25       13.60      1.87 o 
 -15   3   6       19.44       17.36      2.54 o 
 -14   3   6       26.63       24.19      2.73 o 
 -13   3   6        6.92        8.08      1.84 o 
 -12   3   6        0.77        0.62      1.21 o 
 -11   3   6        1.25        2.81      1.42 o 
 -10   3   6        6.23        8.76      1.36 o 
  -9   3   6       93.61       94.57      3.37 o 
  -8   3   6      128.74      123.98      3.16 o 
  -7   3   6        3.73        3.08      0.91 o 
  -6   3   6       11.35       12.08      1.17 o 
  -5   3   6       67.51       75.86      3.07 o 
  -4   3   6      175.78      152.67      9.13 o 
  -3   3   6       31.16       29.18      1.09 o 
  -2   3   6       20.24       20.21      1.03 o 
  -1   3   6        5.17        6.85      1.02 o 
   0   3   6        7.91        7.44      1.27 o 
   1   3   6       28.12       26.35      1.64 o 
   2   3   6       34.10       37.69      2.22 o 
   3   3   6        5.80        3.17      0.69 o 
   4   3   6      272.02      254.85      5.65 o 
   5   3   6        1.77        0.79      0.75 o 
   6   3   6       91.78       90.67      4.52 o 
   7   3   6       14.71       15.37      1.67 o 
   8   3   6       17.79       20.35      2.15 o 
   9   3   6       45.14       52.17      3.25 o 
  10   3   6       15.72       21.62      3.65 o 
 -14   4   6      117.70      106.79      5.22 o 
 -13   4   6       55.94       57.92      2.61 o 
 -12   4   6       47.08       46.76      2.44 o 
 -11   4   6       52.50       52.93      3.01 o 
 -10   4   6       45.69       48.20      3.25 o 
  -9   4   6       10.33       10.77      2.20 o 
  -8   4   6      104.15      107.93      5.80 o 
  -7   4   6      518.02      530.53     11.33 o 
  -6   4   6      395.92      379.63      6.00 o 
  -5   4   6      352.99      344.98      5.02 o 
  -4   4   6      286.76      274.21      5.53 o 
  -3   4   6      280.44      265.72      7.82 o 
  -2   4   6      288.02      285.64     11.47 o 
  -1   4   6      445.42      445.64      9.20 o 
   0   4   6      396.97      405.86     13.55 o 
   1   4   6      520.93      524.67      6.16 o 
   2   4   6      517.12      515.92     10.23 o 
   3   4   6      519.21      497.15      9.88 o 
   4   4   6       67.78       66.12      2.20 o 
   5   4   6       12.54        8.86      1.72 o 
   6   4   6       17.66       12.98      2.49 o 
   7   4   6       41.62       42.82      4.55 o 
   8   4   6       68.59       66.15      4.77 o 
   9   4   6      155.84      162.24      6.43 o 
 -11   5   6        1.04        0.55      1.72 o 
 -10   5   6        2.18        2.71      1.79 o 
  -9   5   6        0.40        0.38      1.43 o 
  -8   5   6       38.61       39.90      3.97 o 
  -7   5   6        0.49       -1.10      1.36 o 
  -6   5   6       31.76       25.43      3.44 o 
  -5   5   6       58.56       55.34      2.65 o 
  -4   5   6       53.56       49.07      1.70 o 
  -3   5   6       10.36        8.22      1.01 o 
  -2   5   6        4.04        4.21      1.12 o 
  -1   5   6        1.17        0.88      0.78 o 
   0   5   6       52.45       51.13      1.77 o 
   1   5   6       40.73       38.07      1.57 o 
   2   5   6       19.35       20.88      1.48 o 
   3   5   6        1.88        1.06      1.01 o 
   4   5   6        4.11        1.76      1.37 o 
   5   5   6        0.43        3.44      2.72 o 
   6   5   6        0.44        0.41      2.45 o 
   7   5   6        0.61       -0.29      2.06 o 
  -8   6   6      144.97      140.19      5.92 o 
  -7   6   6      124.28      117.35      4.59 o 
  -6   6   6      135.53      135.89      5.90 o 
  -5   6   6       71.90       70.12      3.25 o 
  -4   6   6      218.07      224.17      8.79 o 
  -3   6   6      206.21      217.15     31.23 o 
  -2   6   6      156.29      159.47     27.18 o 
  -1   6   6      232.67      243.97     18.12 o 
   0   6   6      173.48      185.76     14.32 o 
   1   6   6      106.64      108.44      6.22 o 
   2   6   6      130.24      157.93     32.64 o 
   3   6   6       57.34       77.32     14.61 o 
 -15   1   7      114.56      108.66      5.68 o 
 -14   1   7       86.41       83.38      3.99 o 
 -13   1   7       48.77       48.21      3.02 o 
 -12   1   7       60.70       54.19      2.69 o 
 -11   1   7      139.69      133.18      3.98 o 
 -10   1   7      196.35      184.83      7.51 o 
  -9   1   7      164.70      156.07      5.45 o 
  -8   1   7      212.60      208.26      7.19 o 
  -7   1   7      733.53      646.80     23.01 o 
  -6   1   7      642.87      624.80     11.62 o 
  -5   1   7      412.35      397.09     22.36 o 
  -4   1   7      565.02      550.75     16.32 o 
  -3   1   7      268.53      246.90     28.19 o 
  -2   1   7      149.36      211.00     31.47 o 
  -1   1   7       76.88       86.70      5.42 o 
   0   1   7       36.84       55.42      3.75 o 
   1   1   7       86.43       92.01     17.15 o 
   2   1   7      189.65      168.32      6.25 o 
   3   1   7      289.59      228.87     19.24 o 
   4   1   7      510.07      468.37      5.63 o 
   5   1   7      385.60      372.62     13.79 o 
   6   1   7      542.66      506.30     13.13 o 
   7   1   7      243.07      250.66     11.02 o 
   8   1   7      240.06      252.97      9.65 o 
   9   1   7      117.99      127.63      7.44 o 
 -14   2   7       13.10        8.96      2.18 o 
 -13   2   7        8.43        4.73      1.55 o 
 -12   2   7        1.77        1.39      1.16 o 
 -11   2   7        3.65        5.10      1.48 o 
 -10   2   7        1.09        1.26      1.03 o 
  -9   2   7       19.98       20.55      1.60 o 
  -8   2   7       51.81       48.26      2.85 o 
  -7   2   7       40.68       41.40      1.82 o 
  -6   2   7        2.92        3.26      1.62 o 
  -5   2   7        2.60        2.58      0.88 o 
  -4   2   7       94.92       87.84      4.25 o 
  -3   2   7       73.15       69.37      3.54 o 
  -2   2   7       43.92       48.15      1.37 o 
  -1   2   7       27.31       30.23      1.24 o 
   0   2   7        3.36        2.98      1.15 o 
   1   2   7       10.10        8.80      1.27 o 
   2   2   7       28.69       28.20      1.42 o 
   3   2   7      200.80      210.88      3.71 o 
   4   2   7       10.28        9.42      1.78 o 
   5   2   7        2.73        2.28      1.96 o 
   6   2   7        3.43       -0.08      2.48 o 
   7   2   7       22.53       17.09      2.48 o 
   8   2   7        8.35        8.72      2.47 o 
   9   2   7        9.82       10.11      8.30 o 
 -13   3   7      110.73      106.44      3.28 o 
 -12   3   7      106.18      100.53      5.62 o 
 -11   3   7       48.09       51.69      3.07 o 
 -10   3   7      155.45      140.65      5.53 o 
  -9   3   7      151.49      147.35      4.72 o 
  -8   3   7      125.57      123.00      5.04 o 
  -7   3   7      161.87      157.81     10.41 o 
  -6   3   7      196.15      169.98      6.39 o 
  -5   3   7      111.70      115.81      7.51 o 
  -4   3   7      167.83      193.02     28.40 o 
  -3   3   7      522.68      496.72      7.37 o 
  -2   3   7      292.13      317.68     12.38 o 
  -1   3   7      309.39      333.69     17.87 o 
   0   3   7      353.85      375.21     15.53 o 
   1   3   7      359.47      401.62     22.16 o 
   2   3   7      485.49      507.31     12.89 o 
   3   3   7       63.10       65.03      3.25 o 
   4   3   7       19.76       17.62      2.53 o 
   5   3   7      432.52      443.04      8.64 o 
   6   3   7       51.07       46.27      4.36 o 
   7   3   7       81.56       88.48      6.94 o 
   8   3   7       90.44       94.12      7.28 o 
 -11   4   7       10.06        6.71      2.03 o 
 -10   4   7       21.67       20.07      2.25 o 
  -9   4   7       19.27       22.92      2.97 o 
  -8   4   7       13.76       12.10      3.02 o 
  -7   4   7       18.86       16.89      1.75 o 
  -6   4   7       15.82       13.53      1.57 o 
  -5   4   7       29.99       31.44      2.36 o 
  -4   4   7       22.66       18.20      1.71 o 
  -3   4   7       74.98       70.43      3.46 o 
  -2   4   7       76.63       81.93      4.43 o 
  -1   4   7        0.56        2.12      1.17 o 
   0   4   7       19.66       20.09      1.90 o 
   1   4   7       19.34       19.79      2.16 o 
   2   4   7       28.13       29.21      3.30 o 
   3   4   7       13.67       12.60      2.32 o 
   4   4   7      130.17      142.47      9.01 o 
   5   4   7        9.41        6.80      3.46 o 
   6   4   7        1.60        1.35      3.84 o 
  -9   5   7      163.93      159.19      7.10 o 
  -8   5   7       17.73       16.69      3.17 o 
  -7   5   7       69.98       67.54      3.77 o 
  -6   5   7      188.36      173.48      4.45 o 
  -5   5   7       36.69       34.50      2.75 o 
  -4   5   7       31.01       33.69      2.43 o 
  -3   5   7       86.08       89.35      4.48 o 
  -2   5   7      210.88      208.43      6.47 o 
  -1   5   7      276.78      276.17      8.78 o 
   0   5   7      133.31      129.54      5.38 o 
   1   5   7      202.09      222.94      6.46 o 
   2   5   7      295.45      282.83     10.12 o 
   3   5   7      142.06      133.85      5.75 o 
 -13   0   8       15.15        9.05      2.44 o 
 -12   0   8       13.02       10.43      2.33 o 
 -11   0   8       26.94       22.66      7.51 o 
 -10   0   8      113.94       97.97      8.02 o 
  -9   0   8      214.88      199.85     17.08 o 
  -8   0   8        5.53        4.70      2.70 o 
  -7   0   8       92.69      120.20      5.95 o 
  -6   0   8      439.11      441.43     50.00 o 
  -5   0   8      356.32      503.19     26.25 o 
  -4   0   8      390.01      420.45     15.69 o 
  -3   0   8      357.12      379.52     14.40 o 
  -2   0   8      543.40      667.55     31.14 o 
  -1   0   8      648.18      632.19     21.06 o 
   0   0   8       60.41       57.08      6.80 o 
   1   0   8      127.15      111.78     14.02 o 
   2   0   8      160.91      156.83      9.73 o 
   3   0   8       94.27       97.42     13.98 o 
   4   0   8      103.59      113.18      9.31 o 
   5   0   8      191.94      224.75     20.22 o 
   6   0   8       43.92       40.90      7.25 o 
   7   0   8        4.05        6.03      5.20 o 
 -13   1   8        0.93        0.19      2.68 o 
 -12   1   8       33.12       27.04      2.73 o 
 -11   1   8       19.64       15.83      2.00 o 
 -10   1   8       18.75       18.20      2.47 o 
  -9   1   8       22.53       17.21      3.31 o 
  -8   1   8       39.62       38.95      2.88 o 
  -7   1   8       23.13       21.44      3.78 o 
  -6   1   8        0.02       -1.35      2.06 o 
  -5   1   8        7.23        5.37      3.22 o 
  -4   1   8       34.26       37.21      4.75 o 
  -3   1   8        7.76       10.50      3.40 o 
  -2   1   8        0.14        3.29      2.38 o 
  -1   1   8       28.85       30.37      4.58 o 
   0   1   8       20.52       15.83      3.99 o 
   1   1   8       22.61       25.82      3.75 o 
   2   1   8       30.55       29.21      6.83 o 
   3   1   8      102.27      106.41     10.95 o 
   4   1   8        9.32       12.23      6.10 o 
   5   1   8        1.02       -3.03      3.03 o 
   6   1   8       26.27       29.97      4.76 o 
 -12   2   8       56.23       60.11      4.10 o 
 -11   2   8       23.18       27.21      3.61 o 
 -10   2   8       80.46       84.02      5.22 o 
  -9   2   8      125.25      117.46      4.48 o 
  -8   2   8      325.55      324.50     20.38 o 
  -7   2   8      475.03      453.26     13.67 o 
  -6   2   8      361.56      355.16      9.11 o 
  -5   2   8      120.28      147.60      6.98 o 
  -4   2   8       88.58      106.40      6.88 o 
  -3   2   8      125.60      131.78      5.79 o 
  -2   2   8       53.88       66.79      5.42 o 
  -1   2   8       33.38       36.88      4.00 o 
   0   2   8       97.60      144.36     33.00 o 
   1   2   8      275.88      300.59     27.70 o 
   2   2   8      503.13      492.76     18.10 o 
   3   2   8       88.47       73.85     13.21 o 
   4   2   8       53.99       52.54      7.43 o 
   5   2   8      197.56      198.04     12.10 o 
   6   2   8      152.98      138.80     18.06 o 
 -10   3   8       29.82       23.30      4.22 o 
  -9   3   8       79.65       82.38      6.55 o 
  -8   3   8       67.70       65.20      2.79 o 
  -7   3   8       34.24       29.16      2.24 o 
  -6   3   8        0.02       -1.45      1.45 o 
  -5   3   8       10.00        7.11      1.83 o 
  -4   3   8        0.03        0.37      2.22 o 
  -3   3   8        0.66        2.40      2.28 o 
  -2   3   8        8.19        8.89      4.36 o 
  -1   3   8        0.58        4.25      6.69 o 
   0   3   8        5.04       -0.49      3.17 o 
   1   3   8        5.10       -1.39      6.17 o 
   2   3   8       91.89       80.05      8.05 o 
   3   3   8      140.56      123.36     15.72 o 
   4   3   8        1.84        1.88      4.01 o 
  -8   4   8        9.70        7.28      2.56 o 
  -7   4   8       16.50       17.99      2.35 o 
  -6   4   8       29.73       31.72      2.40 o 
  -5   4   8       75.55       82.62      3.37 o 
  -4   4   8      175.62      187.49     11.64 o 
  -3   4   8      230.31      217.07      4.71 o 
  -2   4   8      307.12      311.62      6.78 o 
  -1   4   8      283.76      349.81     23.53 o 
   0   4   8      185.83      206.16     12.20 o 
   1   4   8       57.01       55.96     12.41 o 
  -8   1   9       39.85       59.98      4.48 o 
  -7   1   9      101.29      113.09      7.76 o 
  -6   1   9       55.41       79.93     18.51 o 
  -5   1   9       55.15       75.02     12.69 o 
  -4   1   9       86.88      114.78     12.10 o 
  -3   1   9      113.26      136.28      7.12 o 
  -2   1   9      195.39      222.55     19.14 o 
  -1   1   9      234.82      237.02     13.46 o 
   0   1   9      229.67      291.72     15.55 o 
   1   1   9      264.77      264.32     23.12 o 
   2   1   9      122.73      101.18     10.39 o 
  -7   2   9        0.71        2.18      2.23 o 
  -6   2   9        0.51        0.96      3.35 o 
  -5   2   9       22.88       15.05      6.22 o 
  -4   2   9       12.37       13.04      3.52 o 
  -3   2   9       22.01       30.10      5.46 o 
  -2   2   9       18.65       21.03      5.00 o 
  -1   2   9        3.33        1.95      4.08 o 
   0   2   9        0.48       -2.09      4.15 o 
                                                 
